# Supplementary material for: Synthesis and Biological Studies on (KLAKLAK)2-NH2 Analog Containing Unnatural Amino Acid β-Ala and Conjugates with Second Pharmacophore
Source: Molecules. 2021 Dec 2;26(23):7321. doi: 10.3390/molecules26237321 (PMC8658989; doi:10.3390/molecules26237321)
Supplement: Supplementary file 1 [file molecules-26-07321-s001.zip]

Archive with 1 entries (1 files):
- molecules-1471357-supplementary.pdf
